# Supplementary material for: A Novel Bipartite Centrosome Coordinates the Apicomplexan Cell Cycle
Source: PLoS Biol. 2015 Mar 3;13(3):e1002093. doi: 10.1371/journal.pbio.1002093 (PMC4348508; doi:10.1371/journal.pbio.1002093)
Supplement: S1 Data — (XLSX) [file pbio.1002093.s001.xlsx]

## Sheet: Fig. 5A
9-86E4 growth curves
	vacuole size
Temp: 34	1	2	4	8	16	total # vacuoles	average size	AVG	SD
Time: 0h	100					100
	100					100
	100					100	1	1	0
Time:8h	17	35				52	1.67
	22	33	1			56	1.64
	16	38	1			55	1.75	1.68667	0.0568624
Time:16h	2	28	25			55	2.87
	2	23	28			53	3.01
	0	26	24			50	2.96	2.94667	0.070946
Time:24h		9	51	15		75	4.56
		4	34	30		68	5.65
		5	28	25		58	5.55	5.25333	0.602522
Temp: 40	1	2	4	8	16
Time: 0h	100					100
	100					100
	100					100
Time:8h	34	26				60	1.43
	36	26				62	1.42
	27	24				51	1.47	1.44	0.0264575
Time:16h	37	29	3			69	1.55
	26	24	0			50	1.48
	20	28	2			50	1.68	1.57	0.101489
Time:24h	40	17	4			61	1.48
	18	27	4			49	1.8
	21	27	6			54	1.83	1.70333	0.193993

## Sheet: Fig. 5F
9-86E4 outer core (centrin) counts
34oC, 18h
fields	vacuoles	IMC	DAPI	centrin1	centrin/IMC
1	10	25	26	34	1.36
2	10	23	26	36	1.56522
3	10	32	30	40	1.25
4	5	18	18	32	1.77778
5	7	23	22	27	1.17391
6	14	57	57	67	1.17544
7	7	23	22	32	1.3913
8	7	26	26	29	1.11538
9	6	22	28	25	1.13636
10	5	16	16	28	1.75
40oC, 18h
fields	vacuoles	IMC	DAPI	centrin1	centrin/IMC
1	13	18	17	19	1.05556
2	7	15	15	13	0.866667
3	4	12	12	8	0.666667
4	11	18	17	12	0.666667
5	12	18	21	22	1.22222
6	11	19	27	13	0.684211
7	10	16	15	16	1
8	15	23	24	15	0.652174
9	17	36	31	26	0.722222
10	12	18	28	16	0.888889
fields	34oC	40oC			t-test, 2 tails, paired
1	1.36	1.05556			0.000518646
2	1.56522	0.866667
3	1.25	0.666667
4	1.77778	0.666667
5	1.17391	1.22222
6	1.17544	0.684211
7	1.3913	1
8	1.11538	0.652174
9	1.13636	0.722222
10	1.75	0.888889
AVG	1.36954	0.842527			\
SD	0.25	0.2

## Sheet: Fig. 6B
11-31G12 growth curve
	vacuole size						sum	AVG	AVG	SD
Temp: 34	1	2	4	8	16	32
Time: 0h	100						100	1
	100						100	1
	100						100	1	1	0
Time:8h	15	35					50	1.7
	15	37					52	1.71
	13	37					50	1.74	1.71667	0.0208167
Time:16h	1	44	9				54	2.31
	0	38	12				50	2.48
	1	35	14				50	2.54	2.44333	0.119304
Time:24h		3	35	16			54	5.07
		2	37	18			57	5.19
		1	27	23			51	5.76	5.34	0.368646
Temp: 40	1	2	4	8	16	32
Time: 0h	100						100	1
	100						100	1
	100						100	1	1	0
Time:8h	45	7					52	1.14
	49	1					50	1.02
	44	6					50	1.12	1.09333	0.064291
Time:16h	35	14	2				51	1.39
	41	9	4				54	1.39
	48	10	5				63	1.4	1.39333	0.0057735
Time:24h	43	7	2				52	1.25
	45	10	1				56	1.23
	45	6	3				54	1.28	1.25333	0.0251661

## Sheet: Fig. 6D
11-31G12 outer core (centrin) counts
34oC, 18h
fields	vacuoles	IMC	DAPI	centrin1	centrin/IMC
1	3	6	6	10	1.66667
2	4	8	10	14	1.75
3	5	14	15	23	1.64286
4	5	15	14	16	1.06667
5	3	8	8	12	1.5
6	3	12	12	16	1.33333
7	3	12	12	16	1.33333
8	4	16	16	19	1.1875
9	1	4	4	9	2.25
10	3	11	11	17	1.54545
40oC, 18h
fields	vacuoles	IMC	DAPI	centrin1	centrin/IMC
1	1	1	1	10	10
2	1	1	1	4	4
3	2	2	5	5	2.5
4	1	1	1	8	8
5	3	3	7	12	4
6	2	2	8	9	4.5
7	3	3	9	19	6.33333
8	1	2	2	2	1
9	3	3	7	10	3.33333
10	2	3	4	7	2.33333
fiields	34oC	40oC			t-test, 2 tails, paired
1	1.66667	10			0.00745464
2	1.75	4
3	1.64286	2.5
4	1.06667	8
5	1.5	4
6	1.33333	4.5
7	1.33333	6.33333
8	1.1875	1
9	2.25	3.33333
10	1.54545	2.33333
AVG	1.52758	4.6
SD	0.334769	2.76017

## Sheet: Fig. 7C
11-31G12 MORN1
Tm	# vacuoles	# parasites	ring attached to cc	disconnected
34	25	51	50	1
40	36	40	19	21
Tm	% connected	% disconnected
34	98	2
40	48	52

## Sheet: Fig. 8A
TgAurora-related kinase 1, cell cycle transcriptome
Time	RMA, log2
asynchronous	8.204
0 HR	8.554
1 HR	9.001
2 HR	9.123
3 HR	9.127
4 HR	8.538
5 HR	6.306
6 HR	5.021
7 HR	6.493
8 HR	7.167
9 HR	8.287
10 HR	9.045
11 HR	7.856
12 HR	7.419
