# Supplementary material for: A Novel Bipartite Centrosome Coordinates the Apicomplexan Cell Cycle
Source: PLoS Biol. 2015 Mar 3;13(3):e1002093. doi: 10.1371/journal.pbio.1002093 (PMC4348508; doi:10.1371/journal.pbio.1002093)
Supplement: S2 Table — (XLSX) [file pbio.1002093.s007.xlsx]

## Sheet: Single-tagged strains
Product name	Toxo gene ID	C-terminal epitope	Selection marker
TgCentrin1	247230	3xHA	HXGPRT
TgCentrin1	247230	3xMyc	DHFR
TgSas6	106430	3xHA	HXGPRT
TgCEP250	212880	3xMyc	DHFR
TgCEP250-L1	290620	3xHA	HXGPRT
TgCEP250-L1	290620	3xMyc	DHFR
TgCEP250-L1	290620	3xHA	CAT
Tgg-Tubulin	226870	3xMyc	DHFR
TgSfi1	274000	3xMyc	DHFR
TgPAP1	242790	3xHA	HXGPRT
TgNEP1	265840	3xMyc	DHFR
TgMAPK-L1	312570	3xHA	HXGPRT
TgArk1	203010	3xHA	HXGPRT
ts-TgSfi1	274000	3xHA	HXGPRT

## Sheet: dual-tagged strains
First tagged factor				Second tagged factor
Product name	Toxo gene ID	C-terminal epitope	Selection marker	Product name	Toxo gene ID	C-terminal epitope	Selection marker
TgSas6	106430	3xHA	HXGPRT	TgCentrin1	247230	3xMyc	DHFR
TgSas6	106430	3xHA	HXGPRT	TgCEP250-L1	290620	3xMyc	DHFR
TgCEP250-L1	290620	3xHA	HXGPRT	TgCentrin1	247230	3xMyc	DHFR
TgCEP250-L1	290620	3xHA	HXGPRT	TgCEP250	212880	3xMyc	DHFR
TgCEP250-L1	290620	3xHA	CAT	Tgg-Tubulin	226870	3xMyc	DHFR
TgCEP250-L1	290620	3xHA	HXGPRT	TgNEP1	265840	3xMyc	DHFR
TgCentrin1	247230	3xHA	HXGPRT	TgSfi1	274000	3xMyc	DHFR
TgPAP1	242790	3xHA	HXGPRT	TgCentrin2	250340	YFP	CAT

## Sheet: primers
Product name	Toxo gene ID	Primer name	Sequence (5' - 3')
LIC-cloning
TgCentrin1	247230	Cent1_FOR	TACTTCCAATCCAATTTAATGCACATAGTCGGAAAGGAGCGAGCTCTC
TgCentrin1	247230	Cent1_REV	TCCTCCACTTCCAATTTTAGCGAACAGATTCGTCTTTCTCATGATACGAATGAAC
TgSas6	106430	Sas6_FOR	TACTTCCAATCCAATTTAATGCAcagtgttggttcctgagatgtggaag
TgSas6	106430	Sas6_REV	TCCTCCACTTCCAATTTTAGCACGCGGCTGTCGCGC
TgCEP250	212880	CEP250_FOR	TACTTCCAATCCAATTTAATGCAGTCAAGATCTCCCGCCGC
TgCEP250	212880	CEP250_REV	TCCTCCACTTCCAATTTTAGCGTTGTCTCCGGTCCTTGATTCGAA
TgCEP250-L1	290620	CEP250-L1_FOR	TACTTCCAATCCAATTTAATGCAAGCACTTTCGCACGTGAAACCTTC
TgCEP250-L1	290620	CEP250-L1_REV	TCCTCCACTTCCAATTTTAGCTCGCCCCGAAAGCGACG
Tgg-Tubulin	226870	gTub_FOR	TACTTCCAATCCAATTTAATGCAGAGCGCTGTATCGTCCAGTACG
Tgg-Tubulin	226870	gTub_REV	TCCTCCACTTCCAATTTTAGCTGCAGGGTGGCCAACGC
TgSfi1	274000	Sfi1_FOR	TACTTCCAATCCAATTTAATGCATAGACAGTTGCGTCTCCAGGATC
TgSfi1	274000	Sfi1_FOR	TCCTCCACTTCCAATTTTAGCAGTCCGTGATGCATCCCTCG
TgPAP1	242790	PAP1_FOR	TACTTCCAATCCAATTTAATGCAGCGAGCAGAGGAAGCACG
TgPAP1	242790	PAP1_REV	TCCTCCACTTCCAATTTTAGCCAGAGGCGCAGGCGA
TgNEP1	265840	NEP1_FOR	TACTTCCAATCCAATTTAATGCACACAGACGTACACAGTCCTGCGCG
TgNEP1	265840	NEP1_REV	TCCTCCACTTCCAATTTTAGCTTCTGCATCCTCGTCTGAGGCGG
TgMAPK-L1	312570	MAPK-L1_FOR	TACTTCCAATCCAATTTAATGCACacctttcgcatgttccgtcc
TgMAPK-L1	312570	MAPK-L1_REV	TCCTCCACTTCCAATTTTAGCCAGCTGCTGCTGGCCATGC
TgArk1	203010	Ark1_FOR	TACTTCCAATCCAATTTAATGCACCACCTCAGACACCTAACGCTTTC
TgArk1	203010	Ark1_REV	TCCTCCACTTCCAATTTTAGCAATCCATTTAGCGTTTTGGGTTTTACG
Fosmid recombineering
TgCEP250-L1	290620	CEP250-L1_pH3CG_FOR	CTTCGACAAGGATCAGCACAGGAAGGGGAAAGTCGTCGCTTTCGGGGCGACCGTACGACGTCCCGGACTACGCTG
TgCEP250-L1	290620	CEP250-L1_pH3CloxG_REV	CTGCAGAGGCTTGGCGATCCAGTCTCAACAGTGGTCACTCGATTTCGCTCTCGAGCGGCCGCTGAAGTTCCTATA
ts-mutant complementation
TgMAPK-L1	312570	MAPK-L1_compl_FOR	GTGCAAATGATCCGTGATCCAGAAC
TgMAPK-L1	312570	MAPK-L1_compl_REV	CACCACATATTTCCACCCACAGATG
Gateway cloning
TgCentrin2	250340	Centrin2_attB1	GGGGACAAGTTTGTACAAAAAAGCAGGCTTCACCATGCAGCGAGGAGCACTGC
TgCentrin2	250340	Centrin2_attB1	GGGGACCACTTTGTACAAGAAAGCTGGGTCCGGGAAAGTCTTCTTGGTCATGATCGC
CRISPR/Cas9 cloning
TgSfi1	274000	gsSfi1_FOR_Q5	AAAGGAGTCGCTCTCTACGAGTTTTAGAGCTAGAAATAGC
TgSfi2	274000	gsSfi1_REV_Q5	AACTTGACATCCCCATTTAC
TgSfi3	274000	gsSfi1_LIC_Q5_FOR	CCGACGCGAGGGATGCATC
TgSfi4	274000	gsSfi1_LIC_Q5_REV	CGTCGTAGAGAGCGACTCCTTTCA
TgSfi5	274000	Sfi1_LIC-cas_FOR	ACGCCCTCTCTTCGCGAC
TgSfi6	274000	Sfi1_LIC-cas_REV	GTGGCGCGTCGTATTCCGCATTCCACAGGCTTGgataacgcattcacgagtggatacacg
